# Supplementary material for: “Corp-Osa-Mente”, a Combined Psychosocial–Neuropsychological Intervention for Adolescents and Young Adults with Fragile X Syndrome: An Explorative Study
Source: Brain Sci. 2023 Feb 7;13(2):277. doi: 10.3390/brainsci13020277 (PMC9953950; doi:10.3390/brainsci13020277)
Supplement: Supplementary file 1 [file brainsci-13-00277-s001.zip]

Archive with 1 entries (1 files):
- brainsci-2089046-supplementary.pdf
